# Supplementary material for: High-Efficacy α,β-Dehydromonacolin S Improves Hepatic Steatosis and Suppresses Gluconeogenesis Pathway in High-Fat Diet-Induced Obese Rats
Source: Pharmaceuticals (Basel). 2021 Apr 17;14(4):375. doi: 10.3390/ph14040375 (PMC8073358; doi:10.3390/ph14040375)
Supplement: Supplementary file 1 [file pharmaceuticals-14-00375-s001.zip]

Archive with 1 entries (1 files):
- pharmaceuticals-1134847-supplementary.pdf
